# Supplementary material for: Association of Sentinel Node Biopsy and Pathological Report Completeness with Survival Benefit for Cutaneous Melanoma and Factors Influencing Their Different Uses in European Populations
Source: Cancers (Basel). 2022 Sep 8;14(18):4379. doi: 10.3390/cancers14184379 (PMC9497177; doi:10.3390/cancers14184379)
Supplement: Supplementary file 1 [file cancers-14-04379-s001.zip]

Archive with 1 entries (1 files):
- cancers-1828974-supplementary.pdf
